# Supplementary material for: Analysis of CAT Gene Family and Functional Identification of OsCAT3 in Rice
Source: Genes (Basel). 2023 Jan 4;14(1):138. doi: 10.3390/genes14010138 (PMC9858675; doi:10.3390/genes14010138)
Supplement: Supplementary file 1 [file genes-14-00138-s001.zip]

Archive with 1 entries (1 files):
- genes-2099850-supplementary.pdf
